# Supplementary material for: The Impact of Body Weight Changes versus Exercise Capacity Changes on Health-Related Factors following a Lifestyle Intervention in Employees with Metabolic Syndrome
Source: Nutrients. 2022 Oct 29;14(21):4560. doi: 10.3390/nu14214560 (PMC9655595; doi:10.3390/nu14214560)
Supplement: Supplementary file 1 [file nutrients-14-04560-s001.zip]

Archive with 1 entries (1 files):
- nutrients-1966133-supplementary.pdf
